# Supplementary material for: ITRAQ-Based Proteomics Analysis Reveals the Effect of Neoliensinine on KCl-Induced Vascular Smooth Muscle Contraction by Inhibiting Regulatory Light Chain Phosphorylation
Source: Front Pharmacol. 2019 Sep 11;10:979. doi: 10.3389/fphar.2019.00979 (PMC6749048; doi:10.3389/fphar.2019.00979)
Supplement: Supplementary file 1 [file DataSheet_1.zip]

Archive with 5 entries (5 files):
- Supplementary Table S3.pdf
- Supplementary Table S4.pdf
- Supplementary Table S5.pdf
- Supplementary Table S1.pdf
- Supplementary Table S2.pdf
